# Supplementary material for: Data on optimal operation of Safarud Reservoir using symbiotic organisms search (SOS) algorithm
Source: Data Brief. 2020 Feb 26;29:105327. doi: 10.1016/j.dib.2020.105327 (PMC7078506; doi:10.1016/j.dib.2020.105327)
Supplement: Multimedia component 1 [file mmc1.xlsx]

## Sheet: Raw Data
				2000-2001												2001-2002												2002-2003												2003-2004
			Unit	October	November	December	January	February	March	April	May	June	July	August	September	October	November	December	January	February	March	April	May	June	July	August	September	October	November	December	January	February	March	April	May	June	July	August	September	October	November	December	January	February	March	April	May	June	July
	Precipitation		mm	3	0	33	8	14	14	5	0	23	11	0	3	0	0	16.5	70.5	10	48	26	4	0	0	0	0	0	7.5	17	19.5	60	43.5	43	22	0	23	4	0	14	0	25	43	30	11	8	0	0	0
	Total volume	Inflow	MCM	0	0.21	0.6	0.88	0.96	0.83	0.48	0.4	0.51	0.37	0.27	0	0	0	0.13	2.95	3.53	6.89	5.3	1.98	0.86	0.11	0.03	0.03	0.03	0.05	0.29	0.65	3.01	3.26	34.5	3.64	0.99	0.4	0.29	0.05	0.08	0.39	1.4	2.93	4.82	2.15	2.65	2.25	0.67	0.11
	Total release	Outflow	MCM	0.364092	0.392985	0.819016	0.677585	1.90322	2.82242	3.98962	3.03366	2.3006	1.77034	1.50775	2.04118	0.454154	0.680324	1.17065	0.32	1.87619	1.03433	3.89226	2.66622	1.40022	1.71872	2.05793	1.38037	0.625656	0.592273	1.31436	0.3239	1.7397	2.12876	3.96814	3.10932	2.16019	1.28975	2.06592	1.03452	0.684618	0.788559	0.694154	0.699508	1.77821	2.65244	3.82568	2.76907	3.35875	0.590283
	Storage Capacity		MCM	40	39.6419	39.4587	39.3082	39.5271	38.6129	36.649	33.149	30.515	28.764	27.3817	26.1436	24.1069	23.6525	22.972	21.9546	24.6806	26.3492	32.2797	33.7343	33.0552	32.5146	30.9055	28.8772	27.5266	26.9307	26.4002	25.4023	25.758	27.1203	28.3209	56.1	53.8643	52.6936	51.8612	50.0947	49.1098	48.5386	48.1397	48.9048	51.2382	54.3539	53.8794	52.7237	52.2042	49.5149
	Useful volume		MCM	73.4	73.4	73.4	73.4	73.4	73.4	73.4	73.4	73.4	73.4	73.4	73.4	73.4	73.4	73.4	73.4	73.4	73.4	73.4	73.4	73.4	73.4	73.4	73.4	73.4	73.4	73.4	73.4	73.4	73.4	73.4	73.4	73.4	73.4	73.4	73.4	73.4	73.4	73.4	73.4	73.4	73.4	73.4	73.4	73.4	73.4
	Dead volume		MCM	17.3	17.3	17.3	17.3	17.3	17.3	17.3	17.3	17.3	17.3	17.3	17.3	17.3	17.3	17.3	17.3	17.3	17.3	17.3	17.3	17.3	17.3	17.3	17.3	17.3	17.3	17.3	17.3	17.3	17.3	17.3	17.3	17.3	17.3	17.3	17.3	17.3	17.3	17.3	17.3	17.3	17.3	17.3	17.3	17.3	17.3
	Water level		MASL	2152.39	2152.19	2152.08	2151.99	2152.12	2151.58	2150.35	2147.93	2145.92	2144.47	2143.27	2142.15	2140.2	2139.75	2139.06	2138.01	2140.76	2142.34	2147.29	2148.36	2147.87	2147.46	2146.23	2144.57	2143.4	2142.87	2142.38	2141.45	2141.79	2143.04	2144.09	2159.29	2158.57	2158.17	2157.87	2157.2	2156.81	2156.58	2156.41	2156.73	2157.64	2158.73	2158.57	2158.18	2157.99	2156.97
	Reservoir area		km2	2.1006	2.08785	2.08131	2.07592	2.08375	2.05085	1.97865	1.84454	1.73879	1.66606	1.60723	1.55346	1.46269	1.44205	1.41085	1.36357	1.48855	1.56246	1.81011	1.86747	1.84085	1.81946	1.75473	1.67082	1.61346	1.58777	1.56469	1.52076	1.53649	1.59597	1.64734	2.6131	2.54814	2.51342	2.48843	2.43453	2.40393	2.38601	2.37341	2.39751	2.46956	2.56251	2.54858	2.51432	2.49876	2.41656
	Evaporation		mm	136	109	67	66	76	94	135	191	209	206	177	155	136	109	67	66	76	94	135	191	209	206	177	155	136	109	67	66	76	94	135	191	209	206	177	155	136	109	67	66	76	94	135	191	209	206
	Water demand		MCM	1.05	1.3	1.52	1.3	2.57	3.56	4.77	3.75	3.72	2.4	2.6	2.05	1.05	1.3	1.52	1.3	2.57	3.56	4.77	3.75	3.72	2.4	2.6	2.05	1.05	1.3	1.52	1.3	2.57	3.56	4.77	3.75	3.72	2.4	2.6	2.05	1.05	1.3	1.52	1.3	2.57	3.56	4.77	3.75	3.72	2.4
	Minimum Water demand		MCM	0.26	0.32	0.37	0.32	0.63	0.87	1.17	0.92	0.91	0.59	0.64	0.5	0.26	0.32	0.37	0.32	0.63	0.87	1.17	0.92	0.91	0.59	0.64	0.5	0.26	0.32	0.37	0.32	0.63	0.87	1.17	0.92	0.91	0.59	0.64	0.5	0.26	0.32	0.37	0.32	0.63	0.87	1.17	0.92	0.91	0.59
[truncated: 177 more columns]

## Sheet: Input Data
	2000-2001												2001-2002												2002-2003												2003-2004												2004-2005
	October	November	December	January	February	March	April	May	June	July	August	September	October	November	December	January	February	March	April	May	June	July	August	September	October	November	December	January	February	March	April	May	June	July	August	September	October	November	December	January	February	March	April	May	June	July	August	September	October
Inflow (MCM)	0	0.21	0.6	0.88	0.96	0.83	0.48	0.4	0.51	0.37	0.27	0	0	0	0.13	2.95	3.53	6.89	5.3	1.98	0.86	0.11	0.03	0.03	0.03	0.05	0.29	0.65	3.01	3.26	34.5	3.64	0.99	0.4	0.29	0.05	0.08	0.39	1.4	2.93	4.82	2.15	2.65	2.25	0.67	0.11	0.03	0.03	0
Storage (MCM)	40	39.6419	39.4587	39.3082	39.5271	38.6129	36.649	33.149	30.515	28.764	27.3817	26.1436	24.1069	23.6525	22.972	21.9546	24.6806	26.3492	32.2797	33.7343	33.0552	32.5146	30.9055	28.8772	27.5266	26.9307	26.4002	25.4023	25.758	27.1203	28.3209	56.1	53.8643	52.6936	51.8612	50.0947	49.1098	48.5386	48.1397	48.9048	51.2382	54.3539	53.8794	52.7237	52.2042	49.5149	49.0341	47.4646	46.286
Evaporation (mm)	136	109	67	66	76	94	135	191	209	206	177	155	136	109	67	66	76	94	135	191	209	206	177	155	136	109	67	66	76	94	135	191	209	206	177	155	136	109	67	66	76	94	135	191	209	206	177	155	136
Precipitation (mm)	3	0	33	8	14	14	5	0	23	11	0	3	0	0	16.5	70.5	10	48	26	4	0	0	0	0	0	7.5	17	19.5	60	43.5	43	22	0	23	4	0	14	0	25	43	30	11	8	0	0	0	0	0	0
Release (MCM)	0.364092	0.392985	0.819016	0.677585	1.90322	2.82242	3.98962	3.03366	2.3006	1.77034	1.50775	2.04118	0.454154	0.680324	1.17065	0.32	1.87619	1.03433	3.89226	2.66622	1.40022	1.71872	2.05793	1.38037	0.625656	0.592273	1.31436	0.3239	1.7397	2.12876	3.96814	3.10932	2.16019	1.28975	2.06592	1.03452	0.684618	0.788559	0.694154	0.699508	1.77821	2.65244	3.82568	2.76907	3.35875	0.590283	1.59914	1.20819	0.842329
[truncated: 174 more columns]

## Sheet: convergence Rate
Iteration	SOS
1	60.6196
2	60.4913
3	60.0151
4	60.0151
5	60.0151
6	60.0151
7	60.0151
8	60.0151
9	60.0151
10	60.0151
11	60.0151
12	60.0151
13	60.0151
14	60.0151
15	58.5093
16	58.5093
17	58.5093
18	58.5093
19	58.5093
20	58.5093
21	55.4076
22	55.4076
23	55.4076
24	55.4076
25	55.4076
26	55.4076
27	55.4076
28	55.4076
29	55.4076
30	55.4076
31	55.4076
32	55.4076
33	55.4076
34	55.4076
35	55.4076
36	55.4076
37	55.4076
38	55.4076
39	55.4076
40	55.4076
41	55.4076
42	55.4076
43	55.4076
44	55.4076
45	55.4076
46	55.4076
47	55.4076
48	55.4076
49	55.4076
50	55.4076
51	55.4076
52	55.4076
53	55.4076
54	55.4076
55	55.4076
56	55.4076
57	55.4076
58	55.4076
59	55.4076
60	55.4076
61	55.4076
62	55.4076
63	55.4076
64	55.4076
65	55.4076
66	55.4076
67	55.4076
68	55.4076
69	55.4076
70	55.4076
71	55.4076
72	55.4076
73	55.4076
74	55.4076
75	55.4076
76	55.4076
77	55.4076
78	55.4076
79	55.4076
80	55.4076
81	55.4076
82	55.4076
83	55.4076
84	55.4076
85	55.4076
86	55.4076
87	55.4076
88	55.4076
89	54.3006
90	54.3006
91	54.3006
92	54.3006
93	54.3006
94	54.3006
95	54.3006
96	54.3006
97	54.3006
98	54.3006
99	54.3006
100	54.3006
101	54.3006
102	54.3006
103	54.3006
104	54.3006
105	54.3006
106	54.3006
107	54.3006
108	54.3006
109	54.3006
110	54.3006
111	54.3006
112	54.3006
113	54.3006
114	54.3006
115	54.3006
116	53.6194
117	53.6194
118	53.6194
119	53.6194
120	53.6194
121	53.6194
122	53.6194
123	52.7257
124	52.7257
125	52.7257
126	52.7257
127	52.7257
128	52.7257
129	52.7257
130	52.7257
131	52.7257
132	52.7257
133	52.7257
134	52.7257
135	52.7257
136	52.7257
137	52.7257
138	52.7257
139	52.7257
140	52.7257
141	52.7257
142	52.7257
143	52.7257
144	52.7257
145	52.7257
146	52.7257
147	52.7257
148	50.9875
149	50.9875
150	50.9875
151	50.9875
152	50.9875
153	50.9875
154	50.9875
155	50.9875
156	50.9875
157	50.9875
158	50.9875
159	50.9875
160	50.9875
161	50.9875
162	50.9875
163	50.9875
164	50.9875
165	50.9875
166	50.9875
167	50.9875
168	50.9875
169	50.9875
170	50.9875
171	50.9875
172	50.9875
173	50.9875
174	50.9875
175	50.9875
176	50.9875
177	50.9875
178	50.9875
179	50.9875
180	50.9875
181	50.9875
182	50.9875
183	50.9875
184	50.9875
185	50.9875
186	50.9875
187	50.9875
188	50.9875
189	50.9875
190	50.9875
191	50.9875
192	50.9875
193	50.9875
194	50.9875
195	50.9875
196	50.9875
197	50.9875
198	50.9875
199	50.9875
200	50.9875
201	50.9875
202	50.9875
203	50.9875
204	50.9875
205	50.9875
206	50.9875
207	50.9875
208	50.9875
209	50.9875
210	50.9875
211	50.9875
212	50.9875
213	50.9875
214	50.9875
215	50.9875
216	50.7431
217	50.7431
218	50.7431
219	50.7431
220	50.7431
221	50.1126
222	50.1126
223	50.1126
224	50.0066
225	50.0066
226	50.0066
227	50.0066
228	50.0066
229	50.0066
230	50.0066
231	50.0066
232	50.0066
233	50.0066
234	50.0066
235	50.0066
236	50.0066
237	50.0066
238	50.0066
239	50.0066
240	50.0066
241	50.0066
242	49.9777
243	49.9777
244	49.9777
245	49.9777
246	49.9777
247	49.3899
248	49.3899
249	49.3899
250	49.3899
251	48.4077
252	48.4077
253	48.4077
254	48.4077
255	48.4077
256	48.4077
257	48.4077
258	48.4077
259	48.4077
260	48.4077
261	48.4077
262	48.4077
263	48.4077
264	48.4077
265	48.4077
266	48.4077
267	48.4077
268	48.4077
269	48.4077
270	48.4077
271	48.4077
272	48.4077
273	48.4077
274	48.4077
275	48.4077
276	48.4077
277	48.1477
278	48.1477
279	48.1477
280	48.1477
281	48.1477
282	48.1477
283	48.1477
284	48.1477
285	48.1477
286	48.1477
287	48.1477
288	48.1477
289	48.1477
290	48.1477
291	48.1477
292	47.1092
293	47.1092
294	47.1092
295	47.1092
296	47.1092
297	47.1092
298	47.1092
299	47.1092
300	47.1092
301	47.1092
302	47.1092
303	47.1092
304	47.1092
305	47.1092
306	47.1092
307	47.1092
308	47.1092
309	47.1092
310	47.1092
311	47.1092
312	47.1092
313	47.1092
314	47.1092
315	47.1092
316	47.1092
317	47.1092
318	47.1092
319	47.1092
320	47.1092
321	47.1092
322	47.1092
323	47.1092
324	47.1092
325	47.1092
326	47.1092
327	47.1092
328	47.1092
329	47.1092
330	47.1092
331	47.1092
332	47.1092
333	47.1092
334	47.1092
335	47.1092
336	47.1092
337	47.1092
338	47.1092
339	47.1092
340	47.1092
341	47.1092
342	47.1092
343	47.1092
344	47.1092
345	46.4296
346	46.4296
347	46.4296
348	46.4296
349	46.4296
350	46.4296
351	46.4296
352	46.4296
353	46.4296
354	46.4296
355	46.4162
356	46.3687
357	46.3174
358	46.3174
359	46.3174
360	46.3174
361	46.3174
362	46.3174
363	46.3174
364	46.3174
365	46.3174
366	46.3174
367	46.3174
368	46.3174
369	46.3174
370	46.3174
371	46.3174
372	46.3174
373	46.3174
374	46.3174
375	46.3174
376	46.3174
377	46.3174
378	46.3174
379	46.3174
380	46.3174
381	46.3174
382	46.3174
383	46.3174
384	46.3174
385	46.3174
386	46.3174
387	46.3174
388	46.3174
389	46.3174
390	46.3174
391	46.3174
392	46.3174
393	46.3174
394	46.3174
395	45.3385
396	45.3385
397	45.2844
398	45.2844
399	45.2844
400	45.2844
401	45.2844
402	45.2844
403	45.2844
404	45.1773
405	45.1773
406	45.1773
407	45.1773
408	45.1773
409	45.1773
410	45.0824
411	45.0824
412	45.0824
413	45.0824
414	45.0824
415	45.0824
416	45.0824
417	45.0824
418	45.0824
419	45.0824
420	45.0824
421	45.0824
422	45.0824
423	45.0824
424	45.0824
425	45.0824
426	45.0824
427	45.0824
428	45.0824
429	44.8342
430	44.8342
431	44.8342
432	44.8342
433	44.8342
434	44.8342
435	44.7634
436	44.7634
437	44.7634
438	44.7634
439	44.7634
440	44.7634
441	44.7634
442	44.7634
443	44.7634
444	44.7634
445	44.7634
446	44.7634
447	44.7634
448	44.7634
449	44.7634
450	44.7634
451	44.7634
452	44.7634
453	44.7634
454	44.7634
455	44.7634
456	44.7634
457	44.7634
458	44.7634
459	44.7634
460	44.7634
461	44.7634
462	44.7634
463	44.7634
464	44.7634
465	44.7634
466	44.7634
467	44.7634
468	44.7634
469	44.7634
470	44.7634
471	44.7634
472	44.7634
473	44.7634
474	44.7634
475	44.5651
476	44.5651
477	44.0581
478	44.0581
479	44.0581
480	44.0581
481	44.0581
482	44.0581
483	44.0581
484	44.0581
485	44.0581
486	44.0581
487	44.0581
488	44.0581
489	44.0581
490	44.0581
491	44.0581
492	44.0581
493	44.0581
494	44.0581
495	44.0581
496	43.9187
497	43.9187
498	43.9187
499	43.9187
500	43.9187
501	43.9187
502	43.9187
503	43.9187
504	43.9187
505	43.9187
506	43.9187
507	43.9187
508	43.9187
509	43.9187
510	43.9187
511	43.9187
512	43.9187
513	43.9187
514	43.9187
515	43.9187
516	43.9187
517	43.652
518	43.652
519	43.652
520	43.652
521	43.652
522	43.652
523	43.652
524	43.6331
525	43.312
526	43.312
527	43.312
528	43.312
529	43.312
530	43.312
531	43.312
532	43.312
533	43.312
534	43.312
535	43.312
536	43.312
537	43.312
538	43.312
539	43.312
540	43.312
541	43.312
542	43.312
543	43.312
544	43.312
545	43.312
546	43.312
547	43.312
548	43.312
549	43.312
550	43.312
551	43.312
552	43.312
553	43.312
554	43.312
555	43.312
556	43.312
557	43.312
558	43.312
559	43.312
560	43.312
561	43.312
562	43.312
563	43.312
564	43.312
565	43.312
566	43.312
567	43.312
568	43.312
569	43.312
570	42.8161
571	42.5217
572	42.5217
573	42.5217
574	42.5217
575	42.5217
576	42.5217
577	42.5217
578	42.5217
579	42.5217
580	42.5217
581	42.5217
582	42.5217
583	42.5217
584	42.5217
585	42.5217
586	42.5217
587	42.5217
588	42.5217
589	42.5217
590	42.5217
591	42.5217
592	42.5217
593	42.5217
594	42.5217
595	42.5217
596	42.5217
597	42.5217
598	42.5217
599	42.5217
600	42.5217
601	42.5217
602	42.5217
603	42.5217
604	42.5217
605	42.5217
606	42.5217
607	42.5217
608	42.5217
609	42.5217
610	42.5217
611	42.5217
612	42.5217
613	42.5217
614	42.5217
615	42.5217
616	42.5217
617	42.5217
618	42.5217
619	42.5217
620	42.5217
621	42.5217
622	42.5217
623	42.5217
624	42.5217
625	42.5217
626	42.5217
627	42.5217
628	42.5217
629	42.5217
630	42.5217
631	42.5217
632	42.5217
633	42.5217
634	42.5217
635	42.5217
636	42.5217
637	42.5217
638	42.5217
639	42.5217
640	42.518
641	42.518
642	42.518
643	42.518
644	42.518
645	42.518
646	42.518
647	42.4525
648	42.4525
649	42.4525
650	42.4525
651	42.4525
652	42.4525
653	42.4525
654	42.2743
655	42.2743
656	42.2743
657	42.169
658	42.169
659	42.169
660	42.169
661	42.169
662	42.169
663	42.169
664	42.169
665	42.169
666	42.169
667	42.169
668	42.169
669	42.169
670	42.169
671	42.169
672	42.169
673	42.169
674	42.169
675	42.169
676	42.169
677	42.169
678	42.1508
679	41.9951
680	41.9951
681	41.8369
682	41.8369
683	41.8369
684	41.8369
685	41.8369
686	41.8369
687	41.8369
688	41.8369
689	41.8369
690	41.8369
691	41.8369
692	41.8369
693	41.8369
694	41.8369
695	41.8369
696	41.8369
697	41.8369
698	41.8369
699	41.8369
700	41.8369
701	41.7225
702	41.7225
703	41.7225
704	41.7225
705	41.7225
706	41.5974
707	41.5974
708	41.5974
709	41.5974
710	41.5974
711	41.5974
712	41.5974
713	41.5974
714	41.5974
715	41.5974
716	41.5974
717	41.5974
718	41.5974
719	41.5974
720	41.5974
721	41.5974
722	41.5974
723	41.5974
724	41.5974
725	41.5974
726	41.5974
727	41.5974
728	41.5974
729	41.5974
730	41.5974
731	41.5974
732	41.5974
733	41.5974
734	41.5974
735	41.5974
736	41.5974
737	41.5974
738	41.4415
739	41.4415
740	41.4415
741	41.4415
742	41.4415
743	41.4415
744	40.7429
745	40.7429
746	40.7429
747	40.7429
748	40.7429
749	40.7429
750	40.7429
751	40.7429
752	40.7429
753	40.7429
754	40.7429
755	40.7429
756	40.7429
757	40.7429
758	40.7429
759	40.7429
760	40.7429
761	40.7429
762	40.7429
763	40.7429
764	40.7429
765	40.7429
766	40.7429
767	40.7429
768	40.7429
769	40.7429
770	40.7429
771	40.7429
772	40.7429
773	40.7429
774	40.7429
775	40.7429
776	40.7429
777	40.7429
778	40.7429
779	40.7429
780	40.7429
781	40.7429
782	40.7429
783	40.7429
784	40.7429
785	40.7429
786	40.7429
787	40.7429
788	40.7429
789	40.7429
790	40.7429
791	40.7429
792	40.7429
793	40.7429
794	40.4014
795	40.4014
796	40.4014
797	40.4014
798	40.4014
799	40.4014
800	40.4014
801	40.4014
802	40.4014
803	40.4014
804	40.4014
805	40.4014
806	40.4014
807	40.4014
808	40.4014
809	40.4014
810	40.4014
811	40.4014
812	40.4014
813	40.4014
814	40.4014
815	40.4014
816	40.4014
817	40.4014
818	40.4014
819	40.4014
820	40.4014
821	40.4014
822	40.4014
823	40.4014
824	40.3377
825	39.7263
826	39.7263
827	39.7263
828	39.7263
829	39.7263
830	39.7263
831	39.7263
832	39.7263
833	39.7263
834	39.7263
835	39.7263
836	39.7263
837	39.7263
838	39.7263
839	39.7263
840	39.7263
841	39.7263
842	39.7263
843	39.7263
844	39.7263
845	39.7263
846	39.7263
847	39.7263
848	39.7263
849	39.7263
850	39.7263
851	39.7263
852	39.7263
853	39.7263
854	39.7263
855	39.7263
856	39.7263
857	39.7263
858	39.7263
859	39.7263
860	39.7263
861	39.7263
862	39.7263
863	39.7263
864	39.7263
865	39.7263
866	39.7263
867	39.7263
868	39.7263
869	39.7263
870	39.7263
871	39.6771
872	39.6771
873	39.6771
874	39.6771
875	39.6771
876	39.6771
877	39.6771
878	39.6771
879	39.6557
880	39.6557
881	39.6557
882	39.6557
883	39.6557
884	39.6557
885	39.6557
886	39.6557
887	39.6557
888	39.6557
889	39.6557
890	39.6557
891	39.6557
892	39.6557
893	39.6557
894	39.6557
895	39.6557
896	39.6557
897	39.6557
898	39.6557
899	39.6557
900	39.6557
901	39.6557
902	39.6557
903	39.6557
904	39.6557
905	39.6557
906	39.6557
907	39.4924
908	39.4924
909	39.4924
910	39.4924
911	39.4924
912	39.4924
913	39.4453
914	39.4453
915	39.4453
916	39.4453
917	39.4453
918	39.4453
919	39.4453
920	39.4453
921	39.4453
922	39.2526
923	39.2526
924	38.9088
925	38.9088
926	38.9088
927	38.9088
928	38.9088
929	38.9088
930	38.9088
931	38.9088
932	38.9088
933	38.9088
934	38.9088
935	38.9088
936	38.9088
937	38.9088
938	38.9088
939	38.9088
940	38.9088
941	38.9088
942	38.9088
943	38.9088
944	38.9088
945	38.9088
946	38.9088
947	38.9088
948	38.9088
949	38.9088
950	38.8409
951	38.8409
952	38.8409
953	38.6855
954	38.6855
955	38.6855
956	38.6855
957	38.6855
958	38.6855
959	38.6855
960	38.6855
961	38.6855
962	38.6855
963	38.6855
964	38.6855
965	38.6855
966	38.6855
967	38.4621
968	38.4621
969	38.4621
970	38.4621
971	38.4621
972	38.4621
973	38.4621
974	38.4621
975	38.4621
976	38.4171
977	38.3044
978	38.3044
979	38.1708
980	38.1708
981	38.1708
982	38.1708
983	38.1708
984	38.1708
985	38.1708
986	38.1708
987	38.1708
988	38.1708
989	38.1708
990	38.1708
991	38.1708
992	38.1708
993	38.1708
994	38.1708
995	38.1708
996	37.9359
997	37.9359
998	37.9359
999	37.9359
1000	37.9359
1001	37.9359
1002	37.9359
1003	37.9359
1004	37.9359
1005	37.6432
1006	37.6432
1007	37.6432
1008	37.6432
1009	37.6432
1010	37.6432
1011	37.6432
1012	37.6432
1013	37.6432
1014	37.6432
1015	37.6432
1016	37.6432
1017	37.6432
1018	37.6432
1019	37.6432
1020	37.605
1021	37.605
1022	37.605
1023	37.605
1024	37.605
1025	37.605
1026	37.605
1027	37.605
1028	37.605
1029	37.605
1030	37.605
1031	37.605
1032	37.5316
1033	37.5316
1034	37.5316
1035	37.3995
1036	37.3995
1037	37.3995
1038	37.3524
1039	37.3524
1040	37.3524
1041	37.3524
1042	37.0322
1043	37.0322
1044	37.0322
1045	37.0322
1046	37.0322
1047	37.0322
1048	37.0322
1049	37.0322
1050	37.0322
1051	37.0322
1052	37.0322
1053	37.0322
1054	37.0322
1055	37.0322
1056	37.0322
1057	37.0322
1058	37.0322
1059	37.0322
1060	37.0322
1061	37.0322
1062	37.0322
1063	37.0322
1064	37.0322
1065	37.0322
1066	37.0322
1067	37.0322
1068	37.0322
1069	37.0322
1070	37.0322
1071	37.0322
1072	37.0322
1073	37.0322
1074	37.0322
1075	37.0322
1076	37.0322
1077	37.0322
1078	37.0322
1079	37.0322
1080	37.0322
1081	37.0322
1082	37.0322
1083	37.0322
1084	37.0322
1085	37.0322
1086	37.0322
1087	37.0322
1088	37.0322
1089	37.0322
1090	37.0322
1091	37.0322
1092	37.0286
1093	36.9669
1094	36.9669
1095	36.9669
1096	36.9669
1097	36.9669
1098	36.9669
1099	36.7983
1100	36.7983
1101	36.7983
1102	36.7983
1103	36.7384
1104	36.7384
1105	36.7384
1106	36.7384
1107	36.4989
1108	36.4989
1109	36.4989
1110	36.4989
1111	36.43
1112	36.43
1113	36.43
1114	36.43
1115	36.43
1116	36.43
1117	36.43
1118	36.43
1119	36.43
1120	36.43
1121	36.43
1122	36.43
1123	36.43
1124	36.43
1125	36.43
1126	36.43
1127	36.43
1128	36.43
1129	36.43
1130	36.43
1131	36.43
1132	36.43
1133	36.43
1134	36.43
1135	36.43
1136	36.43
1137	36.43
1138	36.43
1139	36.43
1140	36.43
1141	36.43
1142	36.43
1143	36.43
1144	36.43
1145	36.43
1146	36.43
1147	35.9393
1148	35.9393
1149	35.9393
1150	35.9393
1151	35.9393
1152	35.9393
1153	35.9393
1154	35.9393
1155	35.9393
1156	35.9393
1157	35.9393
1158	35.9393
1159	35.9393
1160	35.9393
1161	35.9393
1162	35.9191
1163	35.9191
1164	35.9191
1165	35.9191
1166	35.9191
1167	35.9191
1168	35.9191
1169	35.9191
1170	35.9191
1171	35.9191
1172	35.9191
1173	35.9191
1174	35.9191
1175	35.9191
1176	35.9191
1177	35.9191
1178	35.9191
1179	35.9191
1180	35.9191
1181	35.9191
1182	35.9191
1183	35.9191
1184	35.9191
1185	35.9191
1186	35.9191
1187	35.8417
1188	35.8417
1189	35.7447
1190	35.7447
1191	35.7447
1192	35.7447
1193	35.7239
1194	35.7239
1195	35.7239
1196	35.7239
1197	35.6427
1198	35.6427
1199	35.6427
1200	35.6427
1201	35.6427
1202	35.475
1203	35.475
1204	35.475
1205	35.475
1206	35.475
1207	35.475
1208	35.475
1209	35.475
1210	35.475
1211	35.4533
1212	35.447
1213	35.447
1214	35.447
1215	35.4402
1216	35.4402
1217	35.4402
1218	35.4402
1219	35.4402
1220	35.4402
1221	35.4402
1222	35.4402
1223	35.4402
1224	35.4402
1225	35.4402
1226	35.4402
1227	35.4402
1228	35.4402
1229	35.4402
1230	35.4402
1231	35.4402
1232	35.4402
1233	35.4402
1234	35.4402
1235	35.4402
1236	35.4402
1237	35.3473
1238	35.1306
1239	35.1306
1240	35.1306
1241	35.1306
1242	35.1306
1243	35.1306
1244	35.1306
1245	35.1306
1246	35.1306
1247	35.1306
1248	34.9818
1249	34.9818
1250	34.9818
1251	34.9818
1252	34.9818
1253	34.9818
1254	34.9818
1255	34.9818
1256	34.9818
1257	34.9818
1258	34.9818
1259	34.9818
1260	34.9818
1261	34.9818
1262	34.9818
1263	34.9818
1264	34.9818
1265	34.9818
1266	34.9818
1267	34.9818
1268	34.9818
1269	34.9818
1270	34.9818
1271	34.9818
1272	34.9078
1273	34.9078
1274	34.9078
1275	34.9078
1276	34.9078
1277	34.9078
1278	34.9078
1279	34.9078
1280	34.9078
1281	34.9078
1282	34.9078
1283	34.9078
1284	34.9078
1285	34.9078
1286	34.9078
1287	34.9078
1288	34.9078
1289	34.9078
1290	34.9078
1291	34.9078
1292	34.9078
1293	34.9078
1294	34.9078
1295	34.9078
1296	34.9078
1297	34.9078
1298	34.9078
1299	34.9078
1300	34.9078
1301	34.9078
1302	34.9078
1303	34.3497
1304	34.3497
1305	34.3149
1306	34.3149
1307	34.3149
1308	34.3149
1309	34.3149
1310	34.3149
1311	34.3149
1312	34.3149
1313	34.3149
1314	34.3149
1315	34.3149
1316	34.3149
1317	34.3149
1318	34.3149
1319	34.3149
1320	34.3149
1321	34.3149
1322	34.3149
1323	34.3149
1324	34.3149
1325	34.3149
1326	34.3149
1327	34.3149
1328	34.2908
1329	34.2908
1330	34.2218
1331	34.2218
1332	34.2218
1333	34.2218
1334	34.2218
1335	34.2218
1336	34.2218
1337	34.2218
1338	34.2218
1339	34.2218
1340	34.2218
1341	34.2218
1342	34.2218
1343	34.2218
1344	34.2218
1345	34.2218
1346	34.2218
1347	34.1573
1348	34.1573
1349	34.1573
1350	34.1573
1351	34.1573
1352	34.1573
1353	34.1573
1354	34.1573
1355	34.1573
1356	34.1573
1357	34.1573
1358	34.1573
1359	34.1573
1360	34.1573
1361	34.1573
1362	34.1573
1363	34.1573
1364	34.1573
1365	34.1573
1366	34.1573
1367	34.1573
1368	34.1228
1369	34.1228
1370	34.1228
1371	34.1228
1372	34.1228
1373	34.1228
1374	34.1228
1375	34.1228
1376	34.1228
1377	34.1228
1378	34.1228
1379	34.1228
1380	34.1228
1381	34.1228
1382	34.1228
1383	34.1228
1384	34.1228
1385	34.1228
1386	34.1228
1387	34.01
1388	34.01
1389	34.01
1390	33.8874
1391	33.8874
1392	33.8874
1393	33.8874
1394	33.8874
1395	33.8874
1396	33.8874
1397	33.8874
1398	33.6727
1399	33.6727
1400	33.6727
1401	33.6727
1402	33.6727
1403	33.6727
1404	33.6727
1405	33.6727
1406	33.6727
1407	33.6727
1408	33.6727
1409	33.6727
1410	33.6727
1411	33.6727
1412	33.6727
1413	33.6727
1414	33.6727
1415	33.6727
1416	33.6727
1417	33.6727
1418	33.6727
1419	33.6727
1420	33.6727
1421	33.6727
1422	33.6727
1423	33.6727
1424	33.6727
1425	33.6727
1426	33.6727
1427	33.6727
1428	33.6727
1429	33.6727
1430	33.6727
1431	33.6727
1432	33.6727
1433	33.6727
1434	33.6727
1435	33.6727
1436	33.6727
1437	33.6727
1438	33.6727
1439	33.6727
1440	33.6727
1441	33.6727
1442	33.6727
1443	33.6727
1444	33.6727
1445	33.6727
1446	33.6727
1447	33.6727
1448	33.6727
1449	33.6727
1450	33.6727
1451	33.6727
1452	33.6727
1453	33.6727
1454	33.6727
1455	33.6727
1456	33.6727
1457	33.6727
1458	33.6481
1459	33.6481
1460	33.6481
1461	33.6481
1462	33.6481
1463	33.6481
1464	33.6481
1465	33.6481
1466	33.6481
1467	33.6481
1468	33.638
1469	33.5269
1470	33.5269
1471	33.5269
1472	33.5269
1473	33.5269
1474	33.5269
1475	33.5269
1476	33.5269
1477	33.4976
1478	33.4976
1479	33.3537
1480	33.3537
1481	33.3537
1482	33.3537
1483	33.3537
1484	33.3537
1485	33.3537
1486	33.3537
1487	33.3537
1488	33.3537
1489	33.3537
1490	33.3537
1491	33.3537
1492	33.3537
1493	33.3537
1494	33.3537
1495	33.3537
1496	33.3537
1497	33.3537
1498	33.3223
1499	33.3223
1500	33.3223
1501	33.3223
1502	33.3223
1503	33.2986
1504	33.2986
1505	33.2986
1506	33.2986
1507	33.2986
1508	33.2986
1509	33.2986
1510	33.2986
1511	33.2986
1512	33.2986
1513	33.2986
1514	33.2986
1515	33.2986
1516	33.1238
1517	33.1238
1518	33.1238
1519	33.1142
1520	33.1142
1521	33.1142
1522	33.1142
1523	33.1142
1524	33.1142
1525	33.1142
1526	33.1142
1527	33.1142
1528	33.1142
1529	33.1142
1530	33.0431
1531	33.0431
1532	33.0431
1533	33.0431
1534	32.6947
1535	32.6947
1536	32.6947
1537	32.6947
1538	32.6947
1539	32.6947
1540	32.6947
1541	32.6947
1542	32.6947
1543	32.6947
1544	32.6947
1545	32.6947
1546	32.6947
1547	32.6947
1548	32.6947
1549	32.6947
1550	32.6947
1551	32.6947
1552	32.6947
1553	32.6947
1554	32.6947
1555	32.6947
1556	32.6947
1557	32.6947
1558	32.6947
1559	32.6947
1560	32.6947
1561	32.6947
1562	32.6947
1563	32.6947
1564	32.6947
1565	32.6644
1566	32.6644
1567	32.6212
1568	32.6212
1569	32.5923
1570	32.4515
1571	32.4515
1572	32.4515
1573	32.4515
1574	32.4515
1575	32.4515
1576	32.4515
1577	32.3121
1578	32.3121
1579	32.3121
1580	32.3121
1581	32.3121
1582	32.3121
1583	32.3121
1584	32.2915
1585	32.2915
1586	32.2915
1587	32.2915
1588	32.2915
1589	32.2915
1590	32.2915
1591	32.2915
1592	32.2915
1593	32.2915
1594	32.2205
1595	32.2205
1596	32.2205
1597	32.2205
1598	32.2205
1599	32.2205
1600	32.2205
1601	32.2205
1602	32.0835
1603	32.0835
1604	32.0835
1605	32.0835
1606	32.0835
1607	32.0835
1608	32.0835
1609	32.0835
1610	32.0835
1611	32.0835
1612	32.0835
1613	32.0835
1614	32.0835
1615	32.0835
1616	32.0835
1617	32.0835
1618	32.0835
1619	32.0835
1620	32.0835
1621	32.0835
1622	32.0595
1623	32.0595
1624	32.029
1625	32.029
1626	32.029
1627	32.029
1628	32.029
1629	32.029
1630	32.029
1631	32.029
1632	32.029
1633	32.029
1634	32.029
1635	32.029
1636	32.029
1637	32.029
1638	32.029
1639	32.029
1640	32.029
1641	32.029
1642	32.029
1643	32.029
1644	32.029
1645	32.029
1646	32.029
1647	32.029
1648	32.029
1649	32.029
1650	32.029
1651	32.029
1652	31.9809
1653	31.9809
1654	31.9809
1655	31.9809
1656	31.9809
1657	31.9809
1658	31.9809
1659	31.9809
1660	31.9809
1661	31.9809
1662	31.9809
1663	31.9809
1664	31.9809
1665	31.9809
1666	31.9809
1667	31.9809
1668	31.9809
1669	31.9809
1670	31.9809
1671	31.9809
1672	31.856
1673	31.856
1674	31.7935
1675	31.7935
1676	31.7935
1677	31.7935
1678	31.7935
1679	31.7935
1680	31.7935
1681	31.7935
1682	31.7935
1683	31.7935
1684	31.7935
1685	31.7935
1686	31.7935
1687	31.7935
1688	31.7935
1689	31.7935
1690	31.7935
1691	31.7935
1692	31.7935
1693	31.7935
1694	31.7935
1695	31.7935
1696	31.7935
1697	31.7935
1698	31.7935
1699	31.7935
1700	31.7836
1701	31.7836
1702	31.7836
1703	31.7836
1704	31.7836
1705	31.7836
1706	31.7836
1707	31.7836
1708	31.7836
1709	31.7836
1710	31.7432
1711	31.7374
1712	31.7374
1713	31.6979
1714	31.6979
1715	31.6979
1716	31.6979
1717	31.6979
1718	31.6979
1719	31.6979
1720	31.6979
1721	31.6979
1722	31.6979
1723	31.6979
1724	31.6979
1725	31.6979
1726	31.6979
1727	31.6979
1728	31.6979
1729	31.6979
1730	31.6979
1731	31.6979
1732	31.6979
1733	31.6979
1734	31.6979
1735	31.6979
1736	31.6979
1737	31.6175
1738	31.6175
1739	31.6175
1740	31.6175
1741	31.6175
1742	31.6175
1743	31.6175
1744	31.6175
1745	31.6175
1746	31.6175
1747	31.6175
1748	31.6175
1749	31.6175
1750	31.6175
1751	31.6175
1752	31.4929
1753	31.4929
1754	31.4929
1755	31.4929
1756	31.4929
1757	31.4929
1758	31.4929
1759	31.4929
1760	31.4929
1761	31.4929
1762	31.4929
1763	31.4929
1764	31.4884
1765	31.4884
1766	31.4884
1767	31.3485
1768	31.3485
1769	31.3485
1770	31.3485
1771	31.3485
1772	31.3485
1773	31.2145
1774	31.2145
1775	31.2145
1776	31.2145
1777	31.2145
1778	31.2145
1779	31.2145
1780	31.2145
1781	31.2145
1782	31.2145
1783	31.2145
1784	31.2145
1785	31.2145
1786	31.2145
1787	31.2145
1788	31.2145
1789	31.2145
1790	31.2145
1791	31.1003
1792	31.1003
1793	31.1003
1794	31.1003
1795	31.1003
1796	31.1003
1797	31.1003
1798	31.1003
1799	31.1003
1800	31.1003
1801	31.0984
1802	31.0984
1803	31.0984
1804	31.0035
1805	31.0035
1806	31.0035
1807	31.0035
1808	31.0035
1809	31.0035
1810	31.0035
1811	31.0035
1812	31.0035
1813	31.0035
1814	31.0035
1815	31.0035
1816	31.0035
1817	31.0035
1818	31.0035
1819	31.0035
1820	30.9292
1821	30.9292
1822	30.9292
1823	30.9292
1824	30.9292
1825	30.9292
1826	30.9228
1827	30.9228
1828	30.9228
1829	30.8033
1830	30.8033
1831	30.8033
1832	30.8033
1833	30.8033
1834	30.8033
1835	30.8033
1836	30.8033
1837	30.8033
1838	30.8033
1839	30.8033
1840	30.8033
1841	30.8033
1842	30.7963
1843	30.7963
1844	30.7963
1845	30.7963
1846	30.7963
1847	30.7963
1848	30.7963
1849	30.7963
1850	30.7963
1851	30.7963
1852	30.7572
1853	30.7572
1854	30.7572
1855	30.7572
1856	30.7572
1857	30.7572
1858	30.7572
1859	30.7572
1860	30.7572
1861	30.7572
1862	30.7572
1863	30.7572
1864	30.7572
1865	30.7262
1866	30.7262
1867	30.6615
1868	30.6615
1869	30.6615
1870	30.6615
1871	30.6615
1872	30.6615
1873	30.6615
1874	30.6315
1875	30.6315
1876	30.6315
1877	30.6315
1878	30.6315
1879	30.6315
1880	30.5678
1881	30.4622
1882	30.4622
1883	30.4622
1884	30.4622
1885	30.4622
1886	30.4622
1887	30.4622
1888	30.4622
1889	30.4622
1890	30.4622
1891	30.4622
1892	30.4622
1893	30.4622
1894	30.4622
1895	30.4622
1896	30.4622
1897	30.4622
1898	30.4622
1899	30.4622
1900	30.4622
1901	30.4622
1902	30.4622
1903	30.4622
1904	30.4622
1905	30.4622
1906	30.4622
1907	30.4622
1908	30.4289
1909	30.4289
1910	30.4289
1911	30.4289
1912	30.4289
1913	30.4289
1914	30.4289
1915	30.4289
1916	30.4289
1917	30.4289
1918	30.4289
1919	30.4289
1920	30.2947
1921	30.2947
1922	30.2947
1923	30.2947
1924	30.2947
1925	30.2947
1926	30.2947
1927	30.1695
1928	30.1695
1929	30.1695
1930	30.1695
1931	30.1695
1932	30.1695
1933	30.1695
1934	30.1695
1935	30.1695
1936	30.1695
1937	30.1695
1938	30.1695
1939	30.1695
1940	30.1695
1941	30.1695
1942	30.1695
1943	30.1695
1944	30.1695
1945	30.1695
1946	30.1695
1947	30.1695
1948	30.1695
1949	30.1695
1950	30.1695
1951	30.1695
1952	30.1695
1953	30.1695
1954	30.1695
1955	30.1695
1956	30.1695
1957	30.1695
1958	30.1695
1959	30.1695
1960	30.1058
1961	30.1058
1962	30.1058
1963	30.1058
1964	30.1058
1965	30.1058
1966	30.1058
1967	30.1058
1968	30.1058
1969	30.1058
1970	30.1058
1971	30.1058
1972	30.1058
1973	30.1058
1974	30.1058
1975	30.1058
1976	30.1058
1977	30.1058
1978	30.1058
1979	30.1058
1980	30.1058
1981	30.1058
1982	30.1058
1983	30.1058
1984	30.1058
1985	30.1058
1986	30.1058
1987	30.1058
1988	30.1058
1989	30.1058
1990	30.1058
1991	30.1058
1992	30.1058
1993	30.1058
1994	30.1058
1995	30.1058
1996	30.1058
1997	30.1058
1998	30.1058
1999	30.1058
[truncated: 98,001 more rows]

## Sheet: Water Release
		2000-2001												2001-2002												2002-2003												2003-2004
		October	November	December	January	February	March	April	May	June	July	August	September	October	November	December	January	February	March	April	May	June	July	August	September	October	November	December	January	February	March	April	May	June	July	August	September	October	November	December	January	February	March	April	May	June	July	August	September
	SOS	0.364092	0.392985	0.819016	0.677585	1.90322	2.82242	3.98962	3.03366	2.3006	1.77034	1.50775	2.04118	0.454154	0.680324	1.17065	0.32	1.87619	1.03433	3.89226	2.66622	1.40022	1.71872	2.05793	1.38037	0.625656	0.592273	1.31436	0.3239	1.7397	2.12876	3.96814	3.10932	2.16019	1.28975	2.06592	1.03452	0.684618	0.788559	0.694154	0.699508	1.77821	2.65244	3.82568	2.76907	3.35875	0.590283	1.59914	1.20819
[truncated: 175 more columns]

## Sheet: Water Storage
		2000-2001												2001-2002												2002-2003												2003-2004
		October	November	December	January	February	March	April	May	June	July	August	September	October	November	December	January	February	March	April	May	June	July	August	September	October	November	December	January	February	March	April	May	June	July	August	September	October	November	December	January	February	March	April	May	June	July	August	September
	SOS	40	39.6419	39.4587	39.3082	39.5271	38.6129	36.649	33.149	30.515	28.764	27.3817	26.1436	24.1069	23.6525	22.972	21.9546	24.6806	26.3492	32.2797	33.7343	33.0552	32.5146	30.9055	28.8772	27.5266	26.9307	26.4002	25.4023	25.758	27.1203	28.3209	56.1	53.8643	52.6936	51.8612	50.0947	49.1098	48.5386	48.1397	48.9048	51.2382	54.3539	53.8794	52.7237	52.2042	49.5149	49.0341	47.4646
[truncated: 175 more columns]

## Sheet: Spilway
		2000-2001												2001-2002												2002-2003												2003-2004
		October	November	December	January	February	March	April	May	June	July	August	September	October	November	December	January	February	March	April	May	June	July	August	September	October	November	December	January	February	March	April	May	June	July	August	September	October	November	December	January	February	March	April	May	June	July	August	September
	SOS	0	0	0	0	0	0	0	0	0	0	0	0	0	0	0	0	0	0	0	0	0	0	0	0	0	0	0	0	0	0	0	2.82333	0	0	0	0	0	0	0	0	0	0	0	0	0	0	0	0
[truncated: 175 more columns]
